# Supplementary material for: Targeting JUN, CEBPB, and HDAC3: A Novel Strategy to Overcome Drug Resistance in Hypoxic Glioblastoma
Source: Front Oncol. 2019 Feb 1;9:33. doi: 10.3389/fonc.2019.00033 (PMC6367651; doi:10.3389/fonc.2019.00033)
Supplement: Supplementary Table 2 — The RIN for samples. [file Table_2.xls]

## Sheet: Sheet1
Supplementary Table 2. The RIN for samples
Sample name	Sample number	Concentration (ng/μl)	Volume (μl)	Total amount(μl)	RIN	28S/18S	Profiling type	Grade
HEB 21%O2 -1	WHYR15012606_A	315	50	15.75	9.7	1.8	HiSeq Eukaryotic Transcriptome	A
HEB 21%O2 -2	WHYR15012607_A	286	50	14.3	9.8	1.8	HiSeq Eukaryotic Transcriptome	A
HEB 21%O2 -3	WHYR15012608_A	297	50	14.85	9.7	1.8	HiSeq Eukaryotic Transcriptome	A
HEB 1%O2 -1	WHYR15012615_A	174	50	8.7	9.7	1.9	HiSeq Eukaryotic Transcriptome	A
HEB 1%O2 -2	WHYR15012616_A	166	50	8.3	9.7	1.9	HiSeq Eukaryotic Transcriptome	A
HEB 1%O2 -3	WHYR15012617_A	198	50	9.9	9.7	1.9	HiSeq Eukaryotic Transcriptome	A
HEB 5%O2 -1	WHYR15012624_A	338	40	13.52	9.6	1.9	HiSeq Eukaryotic Transcriptome	A
HEB 5%O2 -2	WHYR15012625_A	303	40	12.12	9.5	1.8	HiSeq Eukaryotic Transcriptome	A
HEB 5%O2 -3	WHYR15012626_A	342	40	13.68	9.6	1.9	HiSeq Eukaryotic Transcriptome	A
U87-MG 21%O2 -1	WHYR15012633_A	276	40	11.04	7.1	1.7	HiSeq Eukaryotic Transcriptome	A
U87-MG 21%O2 -2	WHYR15012634_A	196	40	7.84	8.8	1.8	HiSeq Eukaryotic Transcriptome	A
U87-MG 21%O2 -3	WHYR15012635_A	214	40	8.56	8.8	1.8	HiSeq Eukaryotic Transcriptome	A
U87-MG 1%O2 -1	WHYR15012642_A	125	45	5.63	7.7	1.7	HiSeq Eukaryotic Transcriptome	A
U87-MG 1%O2 -2	WHYR15012643_A	129	45	5.81	7.3	1.8	HiSeq Eukaryotic Transcriptome	A
U87-MG 1%O2 -3	WHYR15012644_A	130	45	5.85	7.9	1.8	HiSeq Eukaryotic Transcriptome	A
U87-MG 5%O2 -1	WHYR15012651_A	144	45	6.48	8.4	1.8	HiSeq Eukaryotic Transcriptome	A
U87-MG 5%O2 -2	WHYR15012652_A	108	45	4.86	7.8	1.7	HiSeq Eukaryotic Transcriptome	A
U87-MG 5%O2 -3	WHYR15012653_A	110	45	4.95	8.3	1.8	HiSeq Eukaryotic Transcriptome	A
